# Supplementary material for: Inhibition of Enzymes Involved in Neurodegenerative Disorders and Aβ1–40 Aggregation by Citrus limon Peel Polyphenol Extract
Source: Molecules. 2023 Aug 30;28(17):6332. doi: 10.3390/molecules28176332 (PMC10489013; doi:10.3390/molecules28176332)
Supplement: Supplementary file 1 [file molecules-28-06332-s001.zip]

Archive with 1 entries (1 files):
- molecules-2560958-supplementary.pdf
